# Supplementary material for: LRG1 Promotes Metastatic Dissemination of Melanoma through Regulating EGFR/STAT3 Signalling
Source: Cancers (Basel). 2021 Jun 30;13(13):3279. doi: 10.3390/cancers13133279 (PMC8269286; doi:10.3390/cancers13133279)
Supplement: Supplementary file 1 [file cancers-13-03279-s001.zip]

Archive with 2 entries (2 files):
- cancers-1258902-supplementary.pdf
- Western blots.pdf
